# Supplementary material for: Divergence of imprinted genes during mammalian evolution
Source: BMC Evol Biol. 2010 Apr 29;10:116. doi: 10.1186/1471-2148-10-116 (PMC2875234; doi:10.1186/1471-2148-10-116)
Supplement: Additional file 1 — Conservation and existence of paralogs of protein-coding imprinted genes. This Excel spreadsheet gives information about the conservation of the human-mouse imprinted genes used in this study and their paralogs. [file 1471-2148-10-116-S1.XLS]

## Sheet: AdditionalFile1
Conservation and existence of paralogs of protein-coding imprinted genes
imprinted gene	human-mouse protein identity (%)	human-mouse cDNA identity (%)	human-mouse Ka/Ks	human-mouse Ks	number of human paralogs	most recent human paralog	protein identity with most recent paralog (%)	origin of duplication
USP29	48.2	64.6	0.384	1.001	2	USP26	46	Eutheria
TSPAN32	64.2	75.1	0.363	0.622
MAGEL2	64.4	76.4	0.362	0.583
CDKN1C	64.7	74	0.465	0.544
PEG3	64.8	71.5	0.22	1.11
TSSC4	65.9	72.4	0.207	1.016
KLF14	66.3	74.3	0.298	0.719	7	KLF16	48	Eutheria
MKRN3	69.4	77.9	0.34	0.564	2	MKRN1	47	Eutheria
PEG10	71.1	76	0.302	0.685
PHLDA2	71.1	78.1	0.39	0.51	2	PHLDA1	40	Euteleostomi
KCNK9	73.5	73.8	0.2	0.988	2	KCNK3	61	Euteleostomi
ASCL2	74.1	77.7	0.327	0.547	1	ASCL1	45	Euteleostomi
CALCR	78.3	79.7	0.161	0.821	12	CALCRL	51	Euteleostomi
SLC22A18	78.9	78.6	0.205	0.678
DCN	81.6	80.7	0.149	0.774	2	BGN	54	Euteleostomi
IGF2R	81.8	80.5	0.113	0.924
INS	81.8	82.4	0.156	0.633		(mouse Ins1)		(Murinae)
PON1	82	83.1	0.155	0.638	2	PON2	65	Theria
ATP10A	82.2	81.5	0.136	0.752
IMPACT	83	82.5	0.107	0.869	1	AC020937.6	43	Euarchontoglires
NDN	83.2	85	0.194	0.48
SLC22A2	83.8	83.1	0.117	0.715	2	SLC22A1	69	Mammalia
IGF2	83.9	86.9	0.221	0.375
CPA4	84	85.1	0.141	0.574	8	CPA2	63	Mammalia
NAP1L5	84	80.2	0.068	1.362
L3MBTL	84.9	85.3	0.155	0.543	9	L3MBTL4	34	Euteleostomi
RASGRF1	85	84.4	0.125	0.647	5	RASGRF2	64	Bilateria
OSBPL5	85.3	83.2	0.102	0.755	1	OSBPL8	54	Euteleostomi
TRPM5	85.9	83.1	0.11	0.724	1	TRPM4	43	Euteleostomi
DLK1	86.2	87	0.188	0.415
COMMD1	86.4	85.9	0.118	0.577
GRB10	86.5	81.4	0.07	1.127	1	GRB14	49	Euteleostomi
SLC38A4	87	82.5	0.07	0.98	5	SLC38A2	57	Euteleostomi
BEGAIN	87.6	86.7	0.135	0.482
SLC22A3	87.6	85.1	0.129	0.558	2	SLC22A2	48	Euteleostomi
KCNQ1	89.8	85.2	0.085	0.65	4	KCNQ4	34	Bilateria
PPP1R9A	90.6	86.9	0.068	0.692	1	PPP1R9B	34	Euteleostomi
INPP5F	90.7	87	0.074	0.647	6	SACM1L	15	Bilateria
TP73	90.9	85.9	0.08	0.66	2	TP63	55	Euteleostomi
HTR2A	91.5	87.5	0.073	0.593	16	HTR2C	46	Euteleostomi
CD81	91.9	86.7	0.066	0.652	2	CD9	31	Euteleostomi
ASB4	92.5	85.7	0.038	0.926	3	ASB18	33	Euteleostomi
DIO3	95.7	87.8	0.032	0.677	2	DIO2	33	Euteleostomi
GATM	95.7	90.9	0.056	0.429
SGCE	96.1	89.7	0.03	0.574	1	SGCA	36	Euteleostomi
UBE3A	96.2	93.6	0.057	0.296	17	HECTD2	22	Euteleostomi
DLX5	96.5	93	0.049	0.308
LRRTM1	97.3	92.2	0.042	0.355	3	LRRTM2	46	Euteleostomi
WT1	97.5	91.1	0.026	0.463
COPG2	97.6	91	0.026	0.496	1	COPG	83	Euteleostomi
MEST	97.9	90.8	0.021	0.48
NNAT	98.8	96.7	0.05	0.121
SNRPN	100	91.5	0	0.421	1	SNRPB	81	Theria
GNAS	NA	NA	NA	NA	15	GNAL	28	Euteleostomi
PLAGL1	NA	NA	NA	NA	2	PLAGL2	44	Euteleostomi
ZIM2	NA	NA	NA	NA
ZIM3	NA	NA	NA	NA
ZNF264	NA	NA	NA	NA
Maternally expressed genes are marked in red color, paternally expressed ones in blue. The three genes marked in violet (COPG2, GRB10, and ZIM2) exhibit some imprinting disparities between human and mouse. GRB10 is predominantly biallelically expressed in human and maternally expressed in mouse, with expression from the paternal allele observed in the brain of both species. COPG2 and ZIM2 show pa…
